# Supplementary material for: Mechanistic Investigation into Crystallization of Hydrated Co-Amorphous Systems of Flurbiprofen and Lidocaine
Source: Pharmaceutics. 2025 Jan 30;17(2):175. doi: 10.3390/pharmaceutics17020175 (PMC11859373; doi:10.3390/pharmaceutics17020175)
Supplement: Supplementary file 1 [file pharmaceutics-17-00175-s001.zip]

Archive with 1 entries (1 files):
- pharmaceutics-3394245-supplementary.pdf
